# Supplementary material for: Intra- and Intermolecular Hydrogen Bonding in Miscible Blends of CO2/Epoxy Cyclohexene Copolymer with Poly(Vinyl Phenol)
Source: Int J Mol Sci. 2022 Jun 24;23(13):7018. doi: 10.3390/ijms23137018 (PMC9266814; doi:10.3390/ijms23137018)
Supplement: Supplementary file 1 [file ijms-23-07018-s001.zip]

Archive with 1 entries (1 files):
- ijms-1776837-supplementary.pdf
